# Supplementary material for: Comparison of six methods to estimate adherence in an ART-naïve cohort in a resource-poor setting: which best predicts virological and resistance outcomes?
Source: AIDS Res Ther. 2017 Apr 4;14:20. doi: 10.1186/s12981-017-0138-y (PMC5379739; doi:10.1186/s12981-017-0138-y)
Supplement: Supplementary file 2 — Additional file 2. Study data on which manuscript analyses are based. [file 12981_2017_138_MOESM2_ESM.xlsx]

## Sheet: Sheet1
id	Age	Sex	ScrWtkg	ScrHtcm	BMI	blWHOstage	ScrCAGE	ScrAnx	ScrDepr	ScrDiscl	ARTstart	startart1	startart2	startart3	blVL	blVLdate	logBlVL	blCD4	blCD4date	DateWk16	wk16TabAdh3	wk16SR	PRgaps16	PRave16	EAMDadh16	wk16EFVlevel	wk16ART3	wk16VL	wk16LogVL	wk16VLdate	resistance16	DateWk48	wk48TabAdh3	wk48SR	PRgaps48	PRave48	EAMDadh48	wk48EFVlevel	wk48ART3	wk48VL	wk48LogVL	wk48VLdate	Resistance48	Outcome1	Outcome1date	vl_incl16	vl_incl48
6939	32.673511	f	99.6	163	37.487297	1	0	2	1	friend	2012-08-21	TDF	3TC	EFV	66429	2012-07-19	4.82	251	2012-06-12	2012-12-11	100	100	1	1.053571	0	1.28	EFV	39	1.59	2012-12-11	0	2013-08-05	100	100	.9971347	1.020057	.5661376	1.23	EFV	39	1.59	2013-08-05	0	Completed study	2013-09-02	1	1
7241	27.857632	f	69.35	169	24.281363	3	4	6	11	family	2013-03-20	TDF	3TC	EFV	42455	2013-03-20	4.63	235	2012-07-11	2013-08-14	53	0	.8163266	.8163266	.5923077	0.18	EFV	39	1.59	2013-08-14	0	2014-03-13	102	100	.9058524	.908397	.4444444	5.38	EFV	39	1.59	2014-04-17	0	Completed study	2014-04-17	0	1
7683	30.436687	m	78	180	24.074074	1	2	4	6	partner	2012-11-26	TDF	3TC	EFV	11688	2012-11-12	4.07	317	2012-03-29																		.9294118							Transfer out	2013-02-18
8737	39.345654	m	91.5	176	29.538998	3	1	2	8	family	2012-08-28	TDF	3TC	EFV	1559	2012-07-31	3.19	295	2012-06-10	2013-01-17	75	100	.7323943	.7323943	.3875969	1.11	EFV	39	1.59	2013-01-17	0						.3875969							LTFU	2013-01-03	0
8914	46.9295	f	66.6	172	22.512169	1	0	14	9	family	2012-08-22	TDF	3TC	EFV	618	2012-07-25	2.79	264	2012-06-27	2012-12-11	100	100	1	1.063063	.9279279	18.90	EFV	39	1.59	2012-12-11	0	2013-08-05	107	100	1	1.028736	.9734748	18.7	EFV	39	1.59	2013-08-05	0	Completed study	2013-09-02	1	1
9317	27.827515	f	120.6	175	39.379592	3	0	9	4	friend	2012-07-17	TDF	3TC	EFV	1105	2012-07-17	3.04	133	2012-05-23	2012-12-04	110	100	1	1	.9214286	2.94	EFV	39	1.59	2012-11-06	0	2013-08-06	96	100	1	1.012987	.8582278	5.17	NVP	39	1.59	2013-08-06	0	Completed study	2013-09-03	1	1
9350	32.862423	f	73.35	151	32.169642	1	0	6	2	partner	2012-07-16	AZT	3TC	EFV	288673	2012-07-09	5.46	70	2012-05-29	2012-11-05	94		1	1.142857	.9866071	11.80	EFV	39	1.59	2012-10-01	0	2013-07-31	100	100	1	1.018519	.8765281	9.38	EFV	39	1.59	2013-06-05	0	Completed study	2013-08-28	0	1
9352	31.712526	m	65.8	181	20.084857	1	0	3	8	family	2012-07-20	TDF	3TC	EFV	41953	2012-07-12	4.62	169	2012-04-02													2013-07-19	79	100	.3152174	.3152174	.296	1.13	EFV	55	1.74	2013-07-22	0	Completed study	2013-08-15		1
9363	27.411362	f	53.6	153	22.897176	3	0	6	5	family	2012-07-17	TDF	3TC	EFV	177013	2012-07-09	5.25	292	2012-06-06	2012-11-09	100	100	1	1.044643	.9913043	1.34	EFV	39	1.59	2012-11-06	0	2013-06-25	100	100	1	1.049563	.9274194	1.65	EFV	39	1.59	2013-06-25	0	Completed study	2013-07-23	1	1
9364	63.282683	m	58.5	171	20.006156	2	0	6	4	family	2012-07-16	TDF	3TC	EFV	126304	2012-07-16	5.10	292	2012-06-25	2012-11-08	100	100	1	1.043478	.9043478	2.34	EFV	39	1.59	2012-11-08	0	2013-06-25	125	100	1	1.040698	.8970976	3.22	EFV	39	1.59	2013-06-25	0	Completed study	2013-07-29	1	1
9394	48.377823	f	81.7	164	30.376264	3	0	8	7	family	2012-07-19	TDF	3TC	EFV	179836	2012-07-11	5.25	242	2012-01-18	2012-11-23	25				.7459016		EFV										.7459016							LTFU	2012-11-23
9395	36.635181	f	51.85	155	21.581686	1	0	8	7	family	2012-07-20	TDF	3TC	EFV	4721	2012-07-11	3.67	161	2012-07-06	2012-11-15	110	100	.952381	.952381	.7881356	0.85	EFV	39	1.59	2012-11-23	0						.7716535							LTFU	2012-11-23	1
9396	41.661875	f	89.7	156	36.858974	1	0	6	7	family	2012-09-05	TDF	3TC	EFV	30142	2012-07-11	4.48	287	2012-06-16	2013-02-20	111	100	1	1.119403	.952381	1.95	EFV	39	1.59	2013-01-17	0	2013-08-20	98	100	1	1.031519	.923833	1.69	EFV	39	1.59	2013-08-20	0	Completed study	2013-10-16	1	1
9398	38.614648	f	78.6	158	31.485339	2	2	7	8	family	2012-08-08	TDF	3TC	EFV	293825	2012-07-12	5.47	186	2012-07-06	2012-11-29	82	100	1	1.044248	.8738739	1.72	EFV	39	1.59	2012-11-29	0	2013-08-06	94	100	.9834711	.9944904	.7827225	1.11	EFV	39	1.59	2013-08-06	0	Completed study	2013-09-04	1	1
9400	30.195756	m	79.4	172	26.838832	3	0	2	2	family	2012-07-27	TDF	3TC	EFV	93280	2012-07-12	4.97	313	2012-06-25	2012-11-15	92	66.666667	1	1.053571	.9019608	5.24	EFV	79	1.90	2012-11-15	0	2013-07-01	96	100	1	1.052941	.8757225	5.9	EFV	45	1.65	2013-07-01	0	Completed study	2013-07-29	1	1
9403	35.55373	f	65.5	160	25.585938	1	0	4	6	family	2012-08-23	TDF	3TC	EFV	4432	2012-07-13	3.65	248	2012-04-05	2013-01-17	89	100	.9727891	1.068027	.9795918	1.13	EFV	39	1.59	2013-01-17	0	2013-07-24	182	100	.9887324	1.014084	.9840849	1.05	EFV	39	1.59	2013-08-13	0	Completed study	2013-09-03	0	1
9407	50.537988	m	67.5	172	22.816387	3	1	0	4	partner	2012-07-23	TDF	3TC	EFV	217328	2012-07-16	5.34	109	2012-07-23	2012-11-15	100	100	1	1.043103	.8796296	2.08	EFV	52	1.72	2012-11-16	0	2013-07-26	122	100	1	.9782609	.8030888	2.06	EFV	39	1.59	2013-07-26	0	Completed study	2013-08-23	1	1
9409	29.538672	m	58.95	176	19.030863	2	2	6	7	family	2012-08-07	TDF	3TC	EFV	667510	2012-07-16	5.82	158	2012-06-21																		.2380952							Transfer out	2012-08-27
9410	30.072553	f	84.1	161	32.444736	4	0	10	0	family	2012-07-30	TDF	3TC	EFV	174861	2012-07-16	5.24	203	2012-01-15	2012-11-20	62		.5150214	.5150214	.6814159		EFV	18937	4.28	2013-03-20	0	2013-07-18	89		.5949008	.5949008	.5972222		EFV	224	2.35	2013-07-18	0	LTFU	2013-07-18	0	1
9413	34.091718	f	53.55	166.5	19.316614	1	0	5	9	family, friends	2012-10-09	TDF	3TC	EFV	22415	2012-07-17	4.35	16	2012-07-05	2012-12-07	100	66.666667	1	1.063063	1	6.59	EFV	39	1.59	2012-12-04	0	2013-07-16	105	100	1	1.062687	.8867314	6.59	EFV	39	1.59	2013-07-16	0	Completed study	2013-08-13	1	1
9432	29.902806	m	59.8	167	21.442146	1	0	9	4	family	2012-08-08	TDF	3TC	EFV	682895	2012-07-23	5.83	34	2012-07-17	2012-11-27	92	100	1	1.063063	.981982	2.81	EFV	74	1.87	2012-11-27	0	2013-10-04	103	100	.9880239	.9880239	.9101655	2.57	EFV	39	1.59	2013-07-08	0	Completed study	2013-11-04	1	1
9433	29.223819	m	92.2	169		2	1	8	2	partner	2012-10-08	TDF	3TC	EFV	60024	2012-07-23	4.78	174	2012-07-23	2012-11-27	89	100	.9734513	1.044248	1	2.33	EFV	46	1.66	2012-11-27	0	2013-06-27	100	100	.9907692	1.003077	.9931272	2.92	EFV	39	1.59	2013-06-27	0	Completed study	2013-07-25	1	1
9436	42.551677	m	56.5	163	21.265384	3	0	5	10	family	2012-09-18	TDF	3TC	EFV	396295	2012-07-23	5.60	193	2012-06-25																		.8571429							Died	2012-10-15
9439	25.549624	f	49.9	157	20.244229	1	0	6	14	family	2012-08-16	TDF	3TC	EFV	109	2012-07-24	2.04	308	2012-07-29	2012-12-06	114	100	1	1.052288	.4732143	1.74	EFV	39	1.59	2013-01-16	0						.2087542							Completed study	2013-11-28	0
9442	34.288843	f				2	0	3	2	family	2012-08-29	TDF	3TC	EFV	17091	2012-08-29	4.23	208	2012-06-27	2012-11-11	88		1	1.055944	.3783784		EFV	39	1.59	2013-01-19	0	2013-08-02	107	100	1	1.065089	.6674009	2.74	EFV	39	1.59	2013-08-02	0	Completed study	2013-11-25	0	1
9444	32.394251	f	64.55	169	22.600749	1	1	4	5	family	2012-08-08	TDF	3TC	EFV	166372	2012-07-26	5.22	232	2012-07-16	2012-12-03	98	100	1	1.307692	.7350428	9.04	LPV/r	39	1.59	2012-12-03	0	2013-10-15	92	100	1	1.101617	.5444444	11.5	LPV/r	39	1.59	2013-10-15	0	Completed study	2013-10-15	1	1
9445	32.722793	m	57.25	164	21.285693	1	0	3	4	partner	2012-08-08	TDF	3TC	EFV	167522	2012-07-26	5.22	243	2012-07-27	2012-12-03	96	100	1	1.051282	.7606838	1.71	EFV	39	1.59	2012-12-03	0	2013-08-19	98	100	1	1.026596	.2073733	1.42	EFV	39	1.59	2013-08-19	0	Completed study	2013-10-15	1	1
9452	28.503765	f	56.7	157		1	0	6	9	family	2012-08-14	TDF	3TC	EFV	187041	2012-07-30	5.27	105	2012-05-15	2012-12-07	100	100	1	1.008696	.9652174	2.25	EFV	66	1.82	2012-12-07	0	2013-08-27	71	33.333333	1	1.031746	.8213333	1.9	EFV	39	1.59	2013-08-27	0	Completed study	2013-09-23	1	1
9455	36.856947	m	70.85	175	23.134694	4	0	2	10	none	2012-10-24	TDF	3TC	EFV	544041	2012-07-30	5.74	68	2012-07-18	2013-02-11	103	100	1	1.063636	1	2.07	EFV	271	2.43	2013-02-11	0						1							Transfer out	2013-02-11	1
9458	26.814511	m	72.25	176	23.324509	1	3	6	5	partner	2012-07-18	TDF	3TC	EFV	107777	2012-07-11	5.03	341	2012-01-18																		1							LTFU	2012-07-18
9460	27.479808	f	96.5	160	37.695313	1	3	10	5	partner	2012-09-10	TDF	3TC	EFV	31631	2012-07-31	4.50	266	2012-07-24	2013-02-25	96	100	1	1.028571	.9880952	3.09	EFV	39	1.59	2013-01-28	0	2013-08-13	101	100	1	1.05638	.9536083	2.52	EFV	68	1.83	2013-08-13	0	Completed study	2013-10-02	0	1
9469	34.187543	m	57.8	167	20.725017	2	0	7	5	partner	2012-08-15	TDF	3TC	EFV	89503	2012-08-01	4.95	253	2012-07-23	2012-12-05	111	100	1	1.053571	.6875	3.37	EFV	39	1.59	2012-12-05	0	2013-08-01	100	100	.980057	1.002849	.8039216	3.88	EFV	39	1.59	2013-08-01	0	Completed study	2013-08-29	1	1
9470	41.03217	f	70.4	158	28.200609	1	0	8	8	family	2012-08-27	TDF	3TC	EFV	1559	2012-08-01	3.19	361	2012-06-06	2012-12-14	103		1	1.082569	.6315789		EFV	39	1.59	2012-12-14	0	2013-07-29	128		.8625277	.864745	.5		EFV	39	1.59	2013-11-21	0	Completed study	2013-11-21	1	0
9474	25.577002	f	57.25	163	21.547668	1	0	6	5	partner	2012-08-29	TDF	3TC	EFV	25773	2012-08-02	4.41	293	2012-07-23	2013-05-10	100		1	1.048387	.9645669		EFV	39	1.59	2012-12-31	0	2013-07-23	121	100	1	.6402439	.9553072	3.17	EFV	39	1.59	2013-07-23	0	Completed study	2013-08-21	1	1
9503	28.481862	f	69.7	165		1	0	11	2	friend	2012-08-27	TDF	3TC	EFV	59236	2012-08-13	4.77	90	2021-07-25	2013-01-21	100		1	1.053097	1		EFV	72	1.86	2012-12-18	0	2013-09-03	107	100	.8679245	.8787062	.8224299	3.01	EFV	39	1.59	2013-09-02	0	Completed study	2013-10-28	1	1
9506	48.580424	f	52.4	147	24.249155	2	0	10	6	family	2012-08-27	TDF	3TC	EFV	16081	2012-08-13	4.21	121	2012-07-06	2012-11-15	66		1	1.083333	.9375		EFV	39	1.59	2012-12-13	0	2013-08-22	110	100	.9	.9111111	.9666666	1.4	EFV	39	1.59	2013-08-22	0	Completed study	2013-09-19	1	1
9509	43.843943	f	62.45	157	25.335713	2	0	2	0	family	2012-09-19	TDF	3TC	EFV	28330	2012-08-14	4.45	330	2012-07-16	2013-01-08	96	100	1	1.063063	.990991	1.72	EFV	39	1.59	2013-01-08	0	2013-09-03	107	100	1	1.025788	.9868074	1.7	EFV	39	1.59	2013-09-03	0	Completed study	2013-10-02	1	1
9511	32.80219	f	57.9	154	24.413898	3	3	4	4	family	2013-01-25	TDF	3TC	EFV	56029	2012-08-14	4.75	206	2012-07-28	2013-05-27	96	100	.6717557	.6717557	.5983607	3.05	EFV	39	1.59	2013-05-27	0						.601626							LTFU	2013-05-27	1
9512	43.671458	f	56.1	153	23.965142	1	0	15	10	family	2012-09-11	TDF	3TC	EFV	8663	2012-08-14	3.94	296	2012-07-30	2013-01-08	107	100	1	1.05042	.9663866	2.96	EFV	39	1.59	2013-01-08	0	2013-09-02	38	100	1	.8108108	.9272727	2.69	EFV	39	1.59	2013-09-16	0	Completed study	2013-09-16	1	1
9518	25.13347	f	54.5	152	23.588989	2	0	12	4	family	2012-08-29	TDF	3TC	EFV	8118	2012-08-15	3.91	127	2012-03-27	2012-12-20	91		1	1.044248	.9823009		EFV	39	1.59	2012-12-20	0	2013-08-01	107	100	.7062315	.7062315	.6102941	.368	EFV	39	1.59	2013-08-01	0	Completed study	2013-10-22	1	1
9531	28.366872	m	51.45	137	27.412222	4	2	2	2	family	2012-08-28	TDF	3TC	EFV	225901	2012-08-20	5.35	20	2012-08-20																		1							Died	2012-09-24
9539	52.80219	f	99.3	163	37.374384	1	0	8	4	partner	2012-09-04	TDF	3TC	EFV	304892	2012-08-21	5.48	178	2012-07-30	2013-04-03	91	100	1	1.035211	.8862559	2.08	EFV	39	1.59	2013-01-24	0	2013-09-16	106	100	1	.9549072	.9236453	2.83	EFV	39	1.59	2013-09-16	0	Completed study	2013-10-14	0	1
9540	31.504449	f	78.3	156	32.174556	2	3	6	6	partner	2012-08-28	TDF	3TC	EFV	269637	2012-08-21	5.43	340	2012-08-21	2013-05-08	100		1	1.053571	.9404762		EFV	139	2.14	2012-12-18	0	2013-07-30	92	100	1	1.065476	.9452055	1.16	EFV	39	1.59	2013-07-30	0	Completed study	2013-08-27	1	1
9541	29.886379	f	96	160	37.5	2	0	12	5	partner	2012-09-11	TDF	3TC	NVP	62990	2012-08-21	4.80	189	2012-07-19	2012-12-05	108	33.333333	1	1.191919	.9605263	7.40	NVP	39	1.59	2012-12-05	0	2013-07-12	100	100	1	1.125786	.9632107	8.49	NVP	39	1.59	2013-07-12	0	Completed study	2013-08-07	1	1
9542	30.209446	m	63.6	164	23.646639	2	1	12	9	partner	2012-10-30	TDF	3TC	EFV				252	2012-08-02	2013-03-07	76	0	1	1.023256	.989899	0.17	EFV	39	1.59	2013-01-24	0	2013-08-23	100	100	.9773371	1.008499	.96	2.16	EFV	39	1.59	2013-10-18	0	Completed study	2013-10-18	1	1
9546	18.028747	m	58.2	153	24.862232	1	2	11	6	family	2012-08-31	TDF	3TC	EFV	5491	2012-08-22	3.74	303	2012-08-11	2013-02-01	100	100	.974026	.974026	.6688312	2.12	EFV	39	1.59	2013-02-01	0	2013-09-06	107	100	.9595687	.9595687	.56	1.67	EFV	39	1.59	2013-09-06	0	Completed study	2013-10-30	0	1
9550	36.70089	m	90.8	170	31.418685	2	0	12	8	friend	2012-09-26	TDF	3TC	EFV	183894	2012-08-22	5.26	313	2013-07-23	2013-01-10	85	100	1	1.113208	.9716981	1.57	EFV	39	1.59	2013-01-10	0	2013-10-03	96	100	.9560117	.9560117	.9696202	1.72	EFV	39	1.59	2013-09-02	0	Completed study	2013-10-25	1	1
9551	36.944559	f	75.9	159	30.022547	3	2	10	4	family	2012-08-31	TDF	3TC	EFV	285219	2012-08-22	5.46	93	2012-05-29	2012-12-19	103	100	1	1.081818	.6636364	2.56	EFV	39	1.59	2012-12-19	0	2013-08-16	94	100	1	1.025714	.5283019	3.04	EFV	39	1.59	2013-08-16	0	Completed study	2013-09-26	1	1
9556	22.913073	f	81.29	168	28.801729	1	1	8	6	family	2012-11-16	TDF	3TC	EFV	49942	2012-08-23	4.70	262	2012-07-25	2012-12-28	127		1	1.053097			EFV	4046	3.61	2012-12-28	1	2013-08-16	100	100	1	1.040698	.8871951	13.7	LPV/r	39	1.59	2013-08-16	0	Completed study	2013-10-09	1	1
9557	27.868583	f	53.5	162	20.385612	1	0	7	7	family	2012-09-13	TDF	3TC	EFV	391004	2012-08-23	5.59	138	2012-07-25	2013-02-01	94	100	1	1.028571	.8439716	4.56	EFV	181	2.26	2013-01-31	0	2013-10-03	117	100	.9818182	1.002597	.7068273	3.76	EFV	39	1.59	2013-10-03	0	Completed study	2014-01-23	0	1
9559	26.453114	f	80.7	162	30.749886	1	2	8	6	family	2012-09-20	TDF	3TC	EFV	3844	2012-08-23	3.58	350	2012-08-14	2013-01-15	96		1	1.008547	.974359		EFV	39	1.59	2013-01-15	0	2013-09-26	77	100	1	1.040431	.9788733	2.03	EFV	39	1.59	2013-09-26	0	Completed study	2013-11-21	1	1
9561	32.251882	f	97.75	169	34.224992	1	0	8	11	partner, family	2012-09-14	TDF	3TC	EFV	719023	2012-08-24	5.86	107	2012-08-24	2013-01-11	94		1	1.008403	.9495798		EFV	65657	4.82	2013-01-11	1	2013-10-14	100	100	.9502488	.9651741	.8839779	3.57	LPV/r	41	1.61	2013-10-21	0	Completed study	2013-09-23	1	1
9563	35.964408	f	69.2	155	28.80333	1	0	4	8	family	2012-09-07	TDF	3TC	EFV	8060	2012-08-24	3.91	270	2012-07-24	2012-11-30	100				.9285714		EFV										.9294118							LTFU	2012-11-30
9581	33.218344	m	76.45	176	24.680398	3	2	7	6	family	2012-11-06	TDF	3TC	EFV	20255	2012-08-28	4.31	187	2012-06-08	2013-03-04	100	100	.9830508	1	.9152542	2.36	EFV	39	1.59	2013-03-04	0	2013-10-21	103	100	.991404	1.025788	.9444444	3.87	EFV	39	1.59	2013-10-21	0	Completed study	2013-11-18	1	1
9594	55.23614	f	85.3	149	38.421693	2	0	13	9	family	2012-09-21	TDF	3TC	EFV	424742	2012-08-30	5.63	235	2012-07-24	2013-01-21	92	100	.7213115	.7213115	.6721311	6.32	EFV	39	1.59	2013-01-21	0	2013-09-03	126	100	.9020173	.9423631	.5744681	5.02	EFV	39	1.59	2013-09-03	0	Completed study	2013-10-01	1	1
9597	48.933607	m	50	164	18.590125	1	0	11	7	family	2013-01-10	TDF	3TC	EFV	10916	2012-08-30	4.04	184	2012-08-03	2013-05-23	125	100	1	1.064286	.9774436	2.67	EFV	39	1.59	2013-04-29	0	2013-11-25	96	100	.9314286	.9428571	.96875	.536	EFV	39	1.59	2013-11-25	0	Completed study	2013-12-27	0	1
9599	32.928131	m	58.35	137	31.088497	1	2	10	11	none	2012-11-06	TDF	3TC	EFV	49315	2012-08-31	4.69	225	2012-08-14																		.755102							Transfer out	2012-12-24
9601	25.623546	f	88.9	135	48.77915	1	0	15	10	family	2012-11-15	TDF	3TC	EFV	2455	2012-08-31	3.39	214	2012-07-31	2013-01-11	100	100	1	1.044248	.9649123	2.28	EFV	39	1.59	2013-01-11	0	2013-09-27	96	100	1	1.037634	.942029	1.63	EFV	39	1.59	2013-09-27	0	Completed study	2013-10-25	1	1
9605	37.232033	f	81	161	31.248794	1	0	4	4	none	2012-10-01	TDF	3TC	EFV	34921	2012-09-03	4.54	271	2012-08-02	2013-01-18	100		1	1.082569	.5412844		EFV	39	1.59	2013-01-18	0	2013-11-04	100	100	1	1.075301	.662069	1.23	EFV	39	1.59	2013-08-29	0	Completed study	2013-12-09	1	1
9607	31.939767	m	70	183	20.902386	3	2	7	5	none	2012-10-02	TDF	3TC	EFV	1141618	2012-09-03	6.06	255	2012-08-24	2012-12-04	93				.5714286		EFV										.578125							LTFU	2012-12-04
9608	42.387406	f	54			3	0	0	0	family	2012-10-05	d4T	3TC	EFV	701850	2012-09-03	5.85	43	2012-08-21	2013-01-25	107				.7117117		EFV										.556338							Transfer out	2013-02-24
9615	31.488022	m	67.2	174	22.195799	3	0	2	9	partner	2012-09-11	TDF	3TC	EFV	14798	2012-09-04	4.17	161	2012-08-28	2013-02-21	79	100	.9375	.9375	.9177215	10.50	EFV	39	1.59	2013-01-17	0	2013-09-12	105	100	.9617487	.9726776	.8875598	12.7	EFV	39	1.59	2013-09-12	0	Completed study	2013-11-07	1	1
9616	25.481177	m	53.1	163	19.985698	3	2	9	14	family	2012-11-14	TDF	3TC	EFV	274143	2012-09-04	5.44	291	2012-08-28	2013-01-24	107	100	1	1.038462	.9295775	6.47	EFV	39	1.59	2013-01-14	0	2013-09-10	107	100	1	1.049563	.8996961	9.14	EFV	39	1.59	2013-09-10	0	Completed study	2013-10-08	1	1
9618	30.223135	m	69	166	25.039919	2	0	4	2	partner	2012-10-02	TDF	3TC	EFV	51220	2012-09-04	4.71	104	2013-07-16													2014-01-24			.2421712	.2421712	.4242958		EFV	1034	3.01	2014-01-24	1	Completed study	2014-04-22		0
9623	41.678303	f	57.5	161	22.182786	2	0	2	0	family	2012-09-21	TDF	3TC	EFV	27496	2012-09-05	4.44	244	2012-08-22	2013-02-21	100	100	1	1.168	.5147059	2.57	EFV	39	1.59	2013-01-24	0	2013-08-27	100	100	1	1.029333	.8047338	2.29	EFV	39	1.59	2013-10-01	0	Completed study	2013-10-01	1	1
9624	44.678987	m	70.4	172	23.796647	2	0	4	9	family	2012-10-01	TDF	3TC	EFV	76688	2012-09-05	4.88	319	2012-08-03	2013-02-18	100	100	.8428571	.8428571	.6642857	10.60	EFV	39	1.59	2013-02-18	0	2013-09-03	57	100	.927835	.927835	.7017995	3.35	EFV	45745	4.66	2013-10-24	0	Completed study	2013-10-24	0	1
9628	23.550992	m	60.95	172	20.602353	3	0	9	5	family	2012-09-20	TDF	3TC	EFV	541262	2012-09-06	5.73	187	2012-08-15																		.9375							Transfer out	2012-10-05
9629	27.107461	m	68.05	172	23.002299	2	0	5	4	family	2012-09-20	TDF	3TC	EFV	94665	2012-09-06	4.98	130	2012-08-07	2013-01-14	112	100	1	1.053097	.7931035	0.85	EFV	39	1.59	2013-01-11	0	2013-11-21	103	100	1	.990566	.8138686	2.67	EFV	39	1.59	2013-11-18	0	Completed study	2013-12-18	1	1
9630	28.062971	f	93.65	163	35.247845	2	0	4	6	family	2012-09-21	TDF	3TC	EFV	39589	2012-09-06	4.60	245	2012-07-27	2012-12-12	104				1		EFV										1							Transfer out	2012-12-12
9633	57.240246	m	80.4	180	24.814815	4	0	5	4	partner	2012-09-10	TDF	3TC	EFV	1061622	2012-09-06	6.03	65	2012-08-15	2013-04-25	100	100	1	1.034965	.9779736	1.66	EFV	127	2.10	2013-01-31	0	2013-08-13	100	100	1	1.050445	.9796954	1.5	EFV	42	1.62	2013-08-13	0	Completed study	2013-10-08	0	1
9638	26.373717	f	97.5	162	37.151349	2	0	9	4	partner	2012-09-21	TDF	3TC	EFV	7987	2012-09-07	3.90	257	2012-08-08	2013-02-11	100	100	1	1.048951	.972028	5.25	EFV	39	1.59	2013-02-11	0	2013-08-26	75	100	1	1.056047	.8821989	12.1	EFV	39	1.59	2013-08-26	0	Completed study	2013-10-07	0	1
9639	35.978097	m	69.85	177	22.295637	1	0	6	7	partner	2012-09-21	TDF	3TC	EFV	224298	2012-09-07	5.35	276	2012-08-08	2013-05-31	107		1	1.057143	.7301587		EFV	39	1.59	2013-02-08	0	2013-08-23	105	100	1	1.059524	.7315068	1.31	EFV	39	1.59	2013-08-23	0	Completed study	2013-09-20	0	1
9640	56.25462	m	81.5	169	28.535415	1	0	12	14	family	2012-09-21	TDF	3TC	EFV	50673	2012-09-07	4.70	169	2012-09-07	2013-01-09	110	100	1	1	.8181818	1.64	EFV	92	1.96	2012-12-12	0	2013-08-02	85	100	1	1.045822	.5179641	1.35	EFV	39	1.59	2013-09-27	0	Completed study	2013-08-20	0	1
9647	27.986311	m	63.99	170	22.141869	2	1	2	3	family	2012-10-01	TDF	3TC	EFV	396826	2012-09-10	5.60	157	2013-07-18	2013-02-14	71	100	.6617647	.6617647	.6323529	2.09	EFV	2111	3.32	2013-02-14	1	2013-09-26	146	100	.8722222	.9111111	.6580977	6.13	LPV/r	39	1.59	2013-09-26	0	Completed study	2013-10-24	1	1
9648	33.793292	f	80	169	28.010224	2	0	9	10	family	2012-10-02	TDF	3TC	EFV	14508	2012-09-10	4.16	197	2012-08-07	2013-01-29	89	100	1	1.016807	.092437	2.33	EFV	39	1.59	2013-01-29	0	2013-09-11	107	100	1	1.133721	.3827493	2.64	EFV	39	1.59	2013-09-11	0	Completed study	2013-10-07	1	1
9650	31.937029	f	68.6	168.5	24.161523	4	0	3	2	family	2012-10-09	TDF	3TC	EFV	179643	2012-09-11	5.25	13	2012-08-21	2013-01-11	83	100	1	1.255319	1	32.10	EFV	39	1.59	2013-01-11	0	2013-10-07	85	100	1	1.073955	.989899	8.28	EFV	39	1.59	2013-08-16	0	Completed study	2013-11-08	1	1
9653	43.901437	m	67.85	167	24.328588	3	3	0	5	family	2012-10-02	TDF	3TC	EFV	66707	2012-09-11	4.82	200	2012-08-20	2013-01-22	100		1	1.035714	.9642857		EFV	39	1.59	2013-01-22	0	2013-11-14	107	100	1	1.02451	.9064935	2.85	EFV	39	1.59	2013-11-14	0	Completed study	2013-12-12	1	1
9654	26.12731	f	67.55	162	25.739217	1	0	15	5	family	2012-10-02	TDF	3TC	EFV	50100	2012-07-12	4.70	314	2012-07-12	2013-02-14	87		1	1.042253	.5629629		EFV	182	2.26	2013-02-14	0	2013-08-30	106	100	1	1.055195	.2802198	1.76	EFV	39	1.59	2013-07-30	0	Completed study	2013-09-30	0	1
9655	22.532512	m	53.3	164	19.817073	3	0	16	13	family	2012-10-25	TDF	3TC	EFV	972803	2012-09-11	5.99	157	2011-11-01	2013-03-08	96	100	1	1.052239	.9902912	3.07	EFV	39	1.59	2013-03-08	0	2013-09-26	100	100	1	1.065476	.88	2.4	EFV	39	1.59	2013-09-26	0	Completed study	2013-10-31	1	1
9661	24.629706	f	65.35	160	25.527344	1	0	6	5	partner, family	2012-09-20	TDF	3TC	EFV	26637	2012-09-13	4.43	301	2012-08-22	2013-01-11	100	100	1	1.044248	1	8.27	EFV	39	1.59	2013-01-11	0	2013-09-03	107	100	1	1.028736	.9867374	9.54	EFV	41	1.61	2013-09-03	0	Completed study	2013-10-01	1	1
9664	30.477755	f	43	153	18.369003	2	0	6	1	family	2012-10-04	TDF	3TC	EFV	12505	2012-09-14	4.10	302	2012-08-21	2013-01-24	100	100	1	1.053571		2.07	EFV	39	1.59	2013-01-24	0	2013-09-16	134	0	.9510086	.9510086	.9697733	.166	EFV	39	1.59	2013-09-16	0	Completed study	2013-11-04	1	1
9665	35.756331	f	98.9	155	41.165453	2	0	2	3	family	2012-10-04	TDF	3TC	EFV	21826	2012-09-14	4.34	262	2012-03-16	2013-02-21	92		1	1.044643	.9785714		EFV	39	1.59	2013-01-24	0	2013-10-31	107	100	.9670659	.9820359	.9717647	1.98	EFV	39	1.59	2013-09-03	0	Completed study	2013-12-02	1	1
9670	29.390828	f	64.4	164	23.944081	1	0	7	7	family	2012-10-01	TDF	3TC	EFV	15861	2012-09-17	4.20	269	2012-09-05	2013-03-12	51		.5555556	.5555556	.7839506		EFV	39	1.59	2013-03-12	0	2013-10-01	94	100	.7945206	.7945206	.5663507	1.93	EFV	39	1.59	2013-10-01	0	Completed study	2013-11-26	0	1
9672	28.016427	f	73.05	160	28.535156	1	0	6	10	partner	2012-10-24	TDF	3TC	EFV	80970	2012-09-17	4.91	352	2012-05-28	2013-02-07	98	100	1	1.09434	.8018868	6.27	EFV	68	1.83	2013-02-07	0	2013-10-03	107	100	.9753087	.9876543	.5658914	5.74	EFV	39	1.59	2013-09-13	0	Completed study	2013-11-14	1	1
9674	26.622861	f	82.85	156	34.044214	1	0	8	2	family	2012-11-14	AZT	3TC	EFV	12937	2012-09-17	4.11	168	2012-09-17	2012-12-28	108		1	1.166667	.9659091		EFV	39	1.59	2012-12-12	0	2013-08-08	107	100	1	1.108179	.3719136	.0195	EFV	5889	3.77	2013-10-03	1	Completed study	2013-10-03	0	1
9680	29.998631	m	82.9	182	25.027171	3	0	12	6	family	2012-10-02	TDF	3TC	EFV	260450	2012-09-18	5.42	232	2012-08-31	2013-01-28	77	100	1	1.026087	.5762712	2.06	EFV	39	1.59	2013-01-25	0	2013-09-02	91	100	.969697	.9807162	.2317073	2.88	EFV	39	1.59	2013-09-30	0	Completed study	2013-09-30	1	1
9682	28.03833	f	53.5	160	20.898438	3	0	17	10	family	2012-10-10	TDF	3TC	EFV	232046	2012-09-18	5.37	150	2012-08-27																		.5271318							LTFU	2013-12-15
9684	21.823409	f	103.25	169	36.150695	1	2	2	6	friend	2012-10-11	TDF	3TC	EFV	9792	2012-09-19	3.99	330	2012-08-08	2013-02-01	100		1	1.035398	.7964602		EFV	39	1.59	2013-02-01	0	2013-10-28	108	100	1	1.044503	.4865592	2.19	EFV	39	1.59	2013-10-28	0	Completed study	2013-11-25	1	1
9685	34.94319	f	72.99	163	27.471866	3	0	1	2	family	2012-11-07	TDF	3TC	EFV	11526	2012-09-19	4.06	323	2012-08-29																		.9642857							Transfer out	2012-12-04
9688	39.789185	m	61.39	171	20.994494	3	0	12	10	family	2012-10-04	TDF	3TC	EFV	23841	2012-09-19	4.38	153	2012-09-11	2013-01-28	100		1	1.034483	.9827586		EFV	39	1.59	2013-01-28	0	2013-10-21	100	100	1	1.073395	.97343	1.44	EFV	39	1.59	2013-08-27	0	Completed study	2013-11-21	1	1
9689	43.110198	f	108.1	172	36.540022	2	1	2	4	family	2012-10-11	TDF	3TC	EFV	29230	2012-09-19	4.47	287	2012-08-18	2013-02-04	96	100	1	1.044248	.2844827	1.08	EFV	39	1.59	2013-02-01	0	2013-10-03	93	100	1	1.003039	.4842615	1.76	EFV	39	1.59	2013-09-05	0	Completed study	2013-11-27	1	1
9693	23.485284	f	73	153	31.184587	1	0	7	2	family	2012-10-16	TDF	3TC	EFV	39023	2012-09-20	4.59	301	2013-08-16	2013-02-04	89	100	1	1.036697	1	1.43	EFV	39	1.59	2013-02-01	0	2013-11-14	100	100	1	1.06267	.9142857	1.37	EFV	39	1.59	2013-10-17	0	Completed study	2013-12-09	1	1
9698	20.413415	f	64.65	162	24.634202	2	1	6	2	partner	2012-11-07	TDF	3TC	EFV	60105	2012-09-21	4.78	346	2012-05-31	2013-02-04	100	100	1	1.035714	.9775281	15.80	EFV	39	1.59	2013-02-04	0	2013-10-14	110	100	.8849315	.9068493	.2041237	16.6	EFV	39	1.59	2013-10-15	0	Completed study	2014-03-31	1	1
9700	30.644764	f	79.7	155	33.173777	1	0	9	7	partner	2012-11-15	TDF	3TC	EFV	217054	2012-09-21	5.34	236	2012-07-10	2013-03-15	89	100	1	1.046921	.9833333	3.13	EFV	39	1.59	2013-09-25	0	2013-09-25	87		1	1.045267	.6319444		EFV	39	1.59	2014-02-17	0	Completed study	2014-01-20	1	1
9701	36.438056	f	66.4	154	27.997976	2	0	10	7	partner	2012-11-01	TDF	3TC	EFV	182983	2012-09-21	5.26	298	2012-08-20	2013-02-14	100	100	1	1.12381	.8761905	2.69	EFV	39	1.59	2013-02-14	0	2013-10-28	96	100	.9750692	.9861496	.8261965	2.69	EFV	39	1.59	2013-10-28	0	Completed study	2013-12-02	1	1
9703	43.63039	f	54	153	23.068051	4	0	9	7	family	2012-10-09	TDF	3TC	EFV	195610	2012-09-25	5.29	289	2012-05-03	2013-01-31	103	100	1	1.035088	.9473684	1.30	EFV	201	2.30	2013-01-31	0	2013-09-13	108	100	1	1.050148	.909621	1.4	EFV	39	1.59	2013-09-13	0	Completed study	2013-10-11	1	1
9707	27.874059	f	54.1	154	22.811604	3	0	9	6	partner	2012-11-06	TDF	3TC	EFV	31207	2012-09-25	4.49	484	2012-09-25	2013-02-11	86	100	1	1.212963	.3814433	9.25	EFV	39	1.59	2013-02-11	0						.1767068							LTFU	2013-07-12	1
9708	32.17796	f	58.3	167	20.904299	4	0	6	7	none	2012-10-03	TDF	3TC	EFV	767940	2012-09-26	5.89	41	2012-07-23	2013-04-02	110	100	.9915966	.9915966	.9314286	3.10	EFV	39	1.59	2013-01-30	0	2013-09-12	89	100	.997093	1.040698	.7525253	.37	EFV	39	1.59	2013-09-12	0	Completed study	2013-11-08	1	1
9710	55.947981	f	55.4	161	21.372632	3	0	8	6	family	2012-10-04	TDF	3TC	EFV	146057	2012-09-26	5.16	276	2012-08-27	2012-11-29	92				1		EFV					2013-08-14	100	100	1	1.050955	.6433333	2.87	EFV	45	1.65	2013-08-14	0	Completed study	2013-09-11		1
9712	37.284052	m	67.2	174	22.195799	3	0	1	2	family	2012-11-22	TDF	3TC	EFV	38034	2012-09-26	4.58	175	2012-08-22	2013-02-01	100	100	1	1.026316	.8169014	1.33	EFV	39	1.59	2013-02-01	0						.4705882							Completed study	2014-02-25	1
9716	36.396988	m	61.75	180	19.058642	3	1	4	9	family	2012-11-07	TDF	3TC	EFV	742781	2012-10-01	5.87	248	2012-08-27	2013-02-21	98	100	.9579832	.9747899	.8490566	1.36	EFV	106	2.03	2013-02-21	0	2013-11-20	87	100	.9512195	.9512195	.7235142	1.39	EFV	39	1.59	2013-12-09	0	Completed study	2013-12-17	1	1
9718	49.831622	m	65	166	23.588329	3	0	4	4	family	2012-10-11	TDF	3TC	EFV	1338	2012-10-01	3.13	581	2012-08-13	2013-03-25	71		.3636364	.3636364	.379845		EFV	39	1.59	2013-03-25	0	2014-01-22	100	100	.75	.1428571	.5784615	1.65	EFV	39	1.59	2013-12-05	0	Completed study	2014-02-25	0	1
9722	36.43258	m	58.15	179	18.148622	3	0	7	8	family	2012-11-07	TDF	3TC	EFV	773588	2012-09-27	5.89	55	2012-09-18	2013-02-06	89	100	.9915966	.9915966	.7472528	2.15	EFV	39	1.59	2013-02-06	0	2013-10-25	105	100	.9977064	1.027523	.8520548	1.86	EFV	39	1.59	2013-12-20	0	Completed study	2013-11-22	1	1
9727	22.488706	f	43.25	150	19.222222	3	0	11	13	family	2012-10-19	TDF	3TC	EFV	127409	2012-09-28	5.11	101	2012-09-19	2013-02-08	80	100	1	1.035714	0	1.49	EFV	39	1.59	2013-02-08	0	2013-10-15	0		.5134408	.5134408	.1823204		EFV	3265	3.51	2013-10-26	1	Completed study	2014-01-23	1	1
9733	29.382615	f	64.2	159	25.394565	3	1	4	5	partner	2012-11-19	TDF	3TC	EFV	7628	2012-10-01	3.88	351	2012-08-29	2013-02-21	71	100	.979798	.979798	.8297873	1.58	EFV	39	1.59	2013-01-31	0	2013-10-24	93	100	.9944904	.9917355	.8252688	1.03	EFV	39	1.59	2013-10-22	0	Completed study	2013-11-25	1	1
9734	30.108145	f	64.8	163	24.389326	4	0	8	2	family	2012-11-08	TDF	3TC	EFV	973911	2012-10-01	5.99	22	2012-09-19	2013-01-31	100	100	1	1.035714	.8214286	1.25	EFV	1045	3.02	2013-01-31	0	2013-09-13	100	100	1	1.063253	.8965517	1.09	EFV	39	1.59	2013-09-08	0	Completed study	2013-10-11	1	1
9735	41.954825	f	56.25	165	20.661157	1	0	5	10	family	2012-12-18	TDF	3TC	EFV	131173	2012-10-01	5.12	287	2012-09-22	2013-02-15	100	100	1	1.034483	.9830508	1.42	EFV	62	1.79	2013-02-15	0	2013-09-27	107	100	1	1.052941	.8905326	1.23	EFV	39	1.59	2013-09-27	0	Completed study	2013-11-20	1	1
9748	32.881588	f	91.8	161	35.4153	1	0	2	9	family	2012-10-17	TDF	3TC	EFV	12927	2012-10-03	4.11	259	2012-08-28	2013-02-12	70	100	1	1.016949	.7881356	1.93	EFV	39	1.59	2013-02-12	0	2013-09-18	94	100	1	1.047872	.8806366	1.5	EFV	39	1.59	2013-10-28	0	Completed study	2013-10-28	1	1
9749	50.836413	f	97.1	176	31.346849	1	0	1	6	friend	2012-10-17	TDF	3TC	EFV	1061	2012-10-03	3.03	355	2012-07-05	2013-02-05	94	100	1	1.045045	.972973	1.75	EFV	39	1.59	2013-02-05	0	2013-09-19	100	100	1	1.062315	.6868421	1.77	EFV	39	1.59	2013-09-19	0	Completed study	2013-10-31	1	1
9753	32.071184	f	40.9	153	17.471913	3	0	4	5	partner	2012-10-19	TDF	3TC	EFV	102395	2012-10-04	5.01	145	2012-09-14	2013-02-07	110	100	1	1.054545	0	8.72	EFV	64	1.81	2013-02-06	0	2013-10-25	100	100	1	1.048517	.337469	9.51	EFV	39	1.59	2013-10-25	0	Completed study	2013-11-25	1	1
9754	30.699521	f	91.75	171	31.377176	2	0	4	3	none	2012-11-08	TDF	3TC	EFV	38294	2012-10-04	4.58	311	2012-08-02	2013-02-25	94		.8571429	.8571429	.5779817		EFV	39	1.59	2013-03-28	0	2013-10-10	44	0	.625	.625	.3004695	.0195	EFV	39	1.59	2013-10-10	0	Completed study	2013-11-14	0	1
9756	34.795346	m	67.05	173	22.40302	2	4	9	7	partner	2012-10-18	TDF	3TC	EFV	159619	2012-10-04	5.20	339	2012-07-11																		.625							Transfer out	2012-11-02
9758	28.336756	f	50	154	21.082813	3	0	5	10	family	2012-10-26	TDF	3TC	EFV	206921	2012-10-05	5.32	289	2012-09-17	2013-02-19	103	100	1	1.034483	.9827586	1.58	EFV	39	1.59	2013-02-19	0	2013-09-25	83	100	1	1.047904	.8737374	1.47	EFV	39	1.59	2013-09-25	0	Completed study	2013-11-28	1	1
9759	46.086242	m	67	161	25.847768	1	0	12	11	partner, family	2012-12-21	TDF	3TC	EFV	120934	2012-10-05	5.08	253	2012-08-30	2013-02-15	107	100	1	1.12381	.9814815	2.28	EFV	39	1.59	2013-02-15	0	2013-11-05	135	100	1	1.082067	.9303279	2.07	EFV	39	1.59	2013-09-27	0	Completed study	2013-12-03	1	1
9766	41.73306	f	70	159	27.688778	2	0	7	7	family	2012-10-29	TDF	3TC	EFV	61018	2012-10-08	4.79	175	2012-09-06	2013-02-18	100	100	1	1.035714	1	10.80	EFV	39	1.59	2013-02-18	0	2013-10-03	73	100	1	1.023599	.9821429	9.76	EFV	39	1.59	2013-10-03	0	Completed study	2013-12-17	1	1
9777	46.086242	m	54	171	18.467221	3	4	7	3	family	2012-10-24	TDF	3TC	EFV	540271	2012-10-10	5.73	95	2012-09-26	2013-02-14	100	100	1	1.035398	.2566372	2.57	EFV	63	1.80	2013-02-14	0	2013-09-25	96	100	.9753425	.9753425	.5655172	2.24	EFV	39	1.59	2013-10-24	0	Completed study	2014-02-18	1	1
9779	27.436003	m	69.1	167	24.776794	3	0	10	1	family	2012-11-07	TDF	3TC	EFV	141319	2012-10-10	5.15	270	2012-09-11	2013-03-28	96	100	1	1.049645	.893617	1.48	EFV	39	1.59	2013-03-28	0	2013-10-10	42	100	.8902077	.8902077	.7472528	1.2	EFV	39	1.59	2013-10-10	0	Completed study	2013-11-07	0	1
9781	47.997262	f	58	161	22.37568	1	0	12	15	family	2012-11-09	TDF	3TC	EFV	324771	2012-10-11	5.51	243	2012-09-12	2013-03-07	100	100	1	1.008475	.6694915	4.84	EFV	161	2.21	2013-03-07	0	2013-10-10	107	0	1	1.04607	.3864865	4.23	EFV	39	1.59	2013-11-13	0	Completed study	2013-11-13	1	1
9783	32.832307	f	67.9	153	29.005938	3	0	7	9	family	2012-12-05	TDF	3TC	EFV	106678	2012-10-11	5.03	121	2012-08-17	2013-03-22	92	100	1	1.044248	1	1.62	EFV	39	1.59	2013-03-22	0	2013-11-01	107	100	1	1.05638	.9455041	1.66	EFV	39	1.59	2013-11-01	0	Completed study	2013-12-06	1	1
9787	27.047228	f	52.7	156	21.655161	4	0	4	6	family	2012-10-29	TDF	3TC	EFV	74505	2012-10-12	4.87	136	2012-08-29	2013-02-04	75	100	1	1.026087	.9795918	2.24	EFV	102	2.01	2013-02-04	0	2013-10-25	107	100	1	1.026455	.8587444	2.56	EFV	47	1.67	2013-10-25	0	Completed study	2014-01-17	1	1
9788	33.062286	f	85	159	33.622088	3	0	7	2	partner	2012-11-20	TDF	3TC	EFV	22788	2012-11-06	4.36	27	2012-10-29	2013-04-05	82	100			.2573529	1.07	EFV	39	1.59	2013-03-07	0	2013-10-10	121	100			.1996161		EFV	39	1.59	2013-12-20	0	Completed study	2014-06-06	1	1
9791	37.357974	f	66.1	167	23.701101	2	0	13	14	partner	2012-10-30	TDF	3TC	EFV	377324	2012-10-15	5.58	234	2012-08-27	2013-02-28	93	100	.956044	.956044	.9421487	7.75	EFV	534	2.73	2013-01-29	0	2013-11-21	101	100	.9896641	1.007752	.9541063	10.3	EFV	39	1.59	2013-11-21	0	Completed study	2013-12-17	1	1
9794	34.067077	f	68.5	176	22.113895	1	0	4	12	family	2012-11-05	TDF	3TC	EFV	265313	2012-10-15	5.42	129	2012-09-11	2013-03-01	100	100	1	1.017241	.3534483	4.53	EFV	40	1.60	2013-03-01	0						.0883621							Completed study	2014-02-11	1
9804	52.706366	m	54.5	170	18.858131	3	0	9	6	partner	2012-10-31	TDF	3TC	EFV	364757	2012-10-17	5.56	415	2012-07-05	2013-02-21	100	100	1	1.044248	.9823009	23.00	EFV	39	1.59	2013-02-21	0	2013-09-30	107	100	1	1.065527	.9478022	7.13	EFV	39	1.59	2013-10-17	0	Completed study	2013-10-29	1	1
9805	37.199179	f	49.9	166	18.108579	3	4	6	10	family	2012-11-07	TDF	3TC	EFV	1044262	2012-10-17	6.02	306	2012-10-01																		1							Transfer out	2012-12-05
9808	47.969884	m	69.4	171	23.733798	3	0	4	8	partner	2012-11-01	TDF	3TC	EFV	60606	2012-10-18	4.78	284	2012-10-05	2013-03-06	85	100	.96	.96	.832	11.80	EFV	39	1.59	2013-03-06	0	2013-08-16	53	100	.9132653	.9132653	.7634069	2.9	EFV	39	1.59	2013-11-28	0	Completed study	2013-09-13	1	1
9809	23.411362	f	75.2	155	31.300728	1	0	6	5	family	2012-11-01	TDF	3TC	EFV	8676	2012-10-18	3.94	327	2012-09-19													2013-11-28	100	100	.1964286	.1964286	.3820598	5.36	EFV	92	1.96	2013-11-28	0	Completed study	2014-01-06		1
9811	54.540726	f	48.55	167	17.408297	4	0	9	6	family	2012-10-29	TDF	3TC	EFV	2381184	2012-10-18	6.38	38	2012-10-04																		.4655173							Died	2012-12-25
9816	47.8987	f	70.5	158	28.240667	1	0	4	1	family	2012-11-05	TDF	3TC	EFV	27970	2012-10-19	4.45	302	2012-10-08	2013-02-25	100	100	1	1.035714	1	8.06	EFV	70	1.85	2013-02-25	0	2013-09-30	105	100	1	1.003039	.9942197	17.9	EFV	39	1.59	2013-09-30	0	Completed study	2013-11-08	1	1
9817	21.240246	f	83.9	144	40.461034	1	0	6	8	family	2012-11-19	TDF	3TC	EFV	30776	2012-10-19	4.49	197	2013-07-16	2013-02-25	100	100	1	1.130435	1	2.08	EFV	39	1.59	2013-02-25	0	2013-10-02	105	100	1	1.077348	.9971098	1.81	EFV	38	1.58	2013-10-30	0	Completed study	2013-10-30	1	1
9821	31.556468	f	75.8	162	28.882792	2	2	11	6	partner	2012-11-13	TDF	3TC	EFV	42426	2012-10-22	4.63	212	2012-07-25	2013-03-05	100	100	1	1.053571	.9821429	2.55	EFV	39	1.59	2013-03-05	0	2013-11-21	100	100	1	1.06044	.965	2.32	EFV	39	1.59	2013-11-12	0	Completed study	2013-12-17	1	1
9825	27.060917	f	83.95	164	31.21282	3	0	2	4	family	2012-11-02	TDF	3TC	EFV	55375	2012-10-22	4.74	32	2012-10-18	2013-03-11	65	0	.6870229	.6870229	.6511628	0.97	EFV	39	1.59	2013-03-11	0	2013-11-28	89	100			.5230415	.934	EFV					Completed study	2014-01-09	1
9826	24.939083	f	69.3	157	28.114731	1	0	7	7	family	2012-11-28	TDF	3TC	EFV	179272	2012-10-22	5.25	283	2012-07-26	2013-10-14	100		1	1.045045	.9855769		EFV	42	1.62	2013-03-04	0	2013-10-14	108	100	1	1.062687	.9886686	1.28	EFV	39	1.59	2013-10-14	0	Completed study	2013-11-15	1	1
9830	38.042437	f	80.2	167	28.756858	1	0	10	15	family	2012-11-06	TDF	3TC	EFV	15325	2012-10-23	4.19	182	2012-09-17	2013-01-21	92	100	1	1.026316	.5263158	6.09	NVP	47	1.67	2013-02-28	0	2013-10-11	97	100	1	1.050148	.1849866	6.05	NVP	39	1.59	2013-10-11	0	Completed study	2013-12-03	1	1
9832	52.709103	m	70.35	175	22.971429	2	4	12	5	partner	2012-11-16	TDF	3TC	EFV	107781	2012-10-23	5.03	202	2012-10-15	2013-03-13	107		1	1.008333	.7435898		EFV	39	1.59	2013-03-13	0	2014-01-21	107	100	1	.877193	.3691589	4.24	NVP	39	1.59	2013-10-21	0	Completed study	2014-02-04	1	1
9833	37.94935	f	74.7	170	25.847751	1	2	14	10	friend	2012-11-15	TDF	3TC	EFV	558881	2012-10-23	5.75	315	2012-10-10	2013-03-14	100	100	1	1.008403	.9159664	2.04	EFV	71	1.85	2013-03-14	0	2013-10-28	60	100	1	1.0317	.8138298	1.27	EFV	39	1.59	2013-10-28	0	Completed study	2013-11-25	1	1
9834	44.147844	m	60.6	169	21.217744	1	1	7	6	family	2012-11-07	TDF	3TC	EFV	105952	2012-10-24	5.03	259	2012-09-21	2013-03-14	111		.9448819	.9448819	.7007874		EFV	99	2.00	2013-03-14	0	2013-10-08	107	100	.9791045	1.020895	.369146	2.57	EFV	39	1.59	2013-10-08	0	Completed study	2013-11-04	1	1
9835	23.997262	m	58.7	178	18.526701	3	0	0	7	family	2012-11-08	TDF	3TC	EFV	76336	2012-10-24	4.88	245	2012-10-03	2013-03-11	96	100	1	1	.9756098	0.76	EFV	39	1.59	2013-03-08	0	2013-10-28	106	100	.9973545	1.021164	.9287834	4.06	EFV	39	1.59	2013-11-21	0	Completed study	2013-12-02	1	1
9836	25.100616	f	53.2	154	22.432113	1	3	5	13	family	2013-01-08	TDF	3TC	EFV	48969	2012-10-24	4.69	150	2012-10-18	2013-05-22	100	100	.8571429	.8571429	.6923077	2.43	EFV	39	1.59	2013-04-24	0						.4119601							Completed study	2014-03-14	0
9838	41.812457	m	58.85	168	20.851049	1	0	4	4	partner	2012-11-08	TDF	3TC	EFV	140960	2012-10-25	5.15	199	2012-08-30	2013-02-15	107	100	.9090909	.9090909	.8888889	0.14	EFV	39	1.59	2013-02-15	0	2013-11-08	61	100	.8219178	.8219178	.8440367		EFV	634223	5.80	2013-11-08	0	Completed study	2014-01-17	1	1
9842	29.615332	m	71	184	20.971172	1	0	3	5	family	2012-11-09	TDF	3TC	EFV	2409	2012-10-26	3.38	289	2012-09-13	2013-03-08	110	100	1	1.008403	.487395	2.70	EFV	39	1.59	2013-03-08	0	2013-11-06	101	100	.9921875	1.010417	.6935065	.365	EFV	39	1.59	2013-11-28	0	Completed study	2013-11-28	1	1
9850	26.825462	f	79.55	163	29.940909	1	0	2	8	family	2012-11-16	TDF	3TC	EFV	64853	2012-10-29	4.81	262	2012-09-25	2013-04-18	80	100	.9607843	.9607843	.7450981	2.02	EFV	6740	3.83	2013-04-18	1	2014-01-17	100	100	.7518797	.7518797	.252193	2.25	EFV	11446	4.06	2013-12-20	1	Completed study	2014-02-14	0	1
9851	36.062971	f	87.3	161	33.679256	3	0	0	7	family	2012-11-05	TDF	3TC	EFV	1465730	2012-10-29	6.17	14	2012-09-22	2013-03-01	100	100	1	1.034483	.8035714	2.04	EFV	212016	5.33	2013-03-01	1	2013-10-29	96	100	.8268157	.8324022	.5638298	1.89	EFV	1304543	6.12	2013-10-29	1	Completed study	2014-03-25	1	1
9853	42.349076	f	74.5	163	28.040197	4	3	8	6	family	2012-11-15	TDF	3TC	EFV	57800	2012-10-29	4.76	344	2012-09-26	2013-03-15	107	100	.9916667	.9916667	1	3.90	EFV	44	1.64	2013-03-15	0	2013-11-22	105	100	.9973118	1.037634	.9949749	4.3	EFV	39	1.59	2013-11-22	0	Completed study	2013-12-17	1	1
9854	35.802875	f	83.05	155	34.568158	4	0	3	6	family	2012-11-12	TDF	3TC	EFV	5081	2012-10-29	3.71	466	2012-07-20	2013-03-14	96	100	.7929515	.7929515	.9180328	1.14	EFV	39	1.59	2013-06-27	0	2013-10-18	108	100	.8736559	.9301075	.8320413	1.29	EFV	39	1.59	2013-11-19	0	Completed study	2013-12-03	0	1
9855	35.145791	f	72.4	163	27.249802	4	0	0	5	partner	2012-12-10	TDF	3TC	EFV	1956548	2012-10-29	6.29	51	2012-10-10	2013-06-18	0	100	.6880734	.6880734	.6421053	3.02	EFV	39	1.59	2013-06-18	0	2013-12-11	100	100	.8062678	.6837607	.7761194	1.53	EFV	39	1.59	2013-10-29	0	Completed study	2014-01-15	0	1
9857	28.616016	m	67.25	174	22.212313	2	0	6	6	family	2012-11-12	TDF	3TC	EFV	129408	2012-10-29	5.11	5	2012-10-15																		.6223776							Transfer out	2013-04-15
9858	49.412731	f	50.65	162	19.299649	3	0	5	17	family	2012-11-19	TDF	3TC	EFV	318550	2012-10-29	5.50	60	2012-10-01													2013-10-23	100				.5429688		EFV					Died	2013-12-12
9863	25.806982	m	60.6	172	20.484045	1	3	8	2	partner	2012-11-15	TDF	3TC	EFV	81732	2012-10-30	4.91	278	2012-09-27	2013-03-05	96	100	1	1.072727	.9545454	2.11	EFV	39	1.59	2013-03-05	0	2013-11-13	121		1	1.064286	.9810606		EFV	39	1.59	2014-01-09	0	Completed study	2014-05-27	1	1
9864	29.03217	m	62.9	175	20.538776	3	0	4	7	family	2012-11-19	TDF	3TC	EFV	48636	2012-10-30	4.69	121	2012-10-22	2013-03-15	92	100	1	1	.9238095	1.07	EFV	39	1.59	2013-03-15	0						.9238095							LTFU	2013-03-15	1
9866	22.283368	f	102.55	174	33.871714	1	0	2	2	family	2012-11-13	TDF	3TC	EFV	247131	2012-10-30	5.39	326	2012-09-26	2013-03-05	100	100	1	1.053571	.9642857	2.25	EFV	57	1.76	2013-03-05	0	2013-10-17	92	100	1	1.059172	.9189873	2.3	EFV	39	1.59	2013-10-17	0	Completed study	2013-12-12	1	1
9868	37.908282	f	43.3	149	19.503626	3	0	16	11	partner	2012-11-19	TDF	3TC	EFV	120118	2012-10-31	5.08	185	2012-06-11																		1							Withdrawn consent	2012-11-29
9872	23.660507	f	63.3	169	22.16309	3	1	6	6	family	2012-11-12	TDF	3TC	EFV	314264	2012-10-31	5.50	16	2012-10-30	2013-03-05	100		1	1.060345	.5132743		EFV	200347	5.30	2013-03-08	1	2013-11-20	65	100	1	.9183673	.3451087	1.57	EFV	733519	5.87	2013-09-02	1	Completed study	2013-11-25	1	1
9878	35.696099	m	63.2	176	20.402893	3	3	5	10	family	2012-12-13	TDF	3TC	EFV	49305	2012-11-01	4.69	426	2012-10-24	2013-04-25	96	66.666667	.8872181	.8872181	.5488722	3.09	EFV	39	1.59	2013-04-25	0	2013-11-12	70	0	.8083832	.8083832	.5331492	.744	EFV	39	1.59	2013-11-12	0	Completed study	2013-12-09	1	1
9879	25.839836	m	55	162	20.957171	1	0	12	4	family	2012-11-15	TDF	3TC	EFV	83995	2012-11-01	4.92	336	2012-10-05	2013-03-07	100	100	1	1.053571	.9910714	2.65	EFV	39	1.59	2013-03-07	0	2013-11-21	107	100	1	1.040431	.9899498	2.56	EFV	39	1.59	2013-11-21	0	Completed study	2013-12-17	1	1
9882	35.15948	f	61.3	164	22.791493	1	0	11	2	family	2013-01-09	TDF	3TC	EFV	783838	2012-11-02	5.89	315	2012-10-02	2013-03-11	92	100	1	1.026087	.8032787	3.19	EFV	132	2.12	2013-03-11	0	2013-10-24	110	100	1	1.046784	.7009346	2.31	EFV	39	1.59	2013-10-24	0	Completed study	2013-11-25	1	1
9883	23.18412	f	84.8	158	33.968915	2	1	12	8	family	2013-03-07	TDF	3TC	EFV	108887	2012-11-02	5.04	319	2012-09-18	2013-05-10	65		.7894737	.7894737	.140625		EFV	39	1.59	2013-05-10	0				.5675676	.5675676	.0428571			58816	4.77	2014-01-21	1	Completed study	2014-02-14	1	1
9884	31.824778	f	76.25	168	27.016015	3	0	5	2	family	2013-01-31	TDF	3TC	EFV	30997	2012-11-02	4.49	215	2013-07-28	2013-04-25	84	100	.9344262	.9508197	.9166667	1.33	EFV	39	1.59	2013-04-25	0	2013-11-27	100	100	.9585799	.9704142	.9085366	1.36	EFV	39	1.59	2013-11-27	0	Completed study	2013-12-24	1	1
9886	38.757016	f	44.85	152	19.412223	3	0	12	6	family	2012-11-19	TDF	3TC	EFV	987194	2012-11-05	5.99	38	2012-10-01																		1							Transfer out	2013-01-02
9887	25.675565	f	78.3	156	32.174556	3	0	4	7	partner	2012-11-28	TDF	3TC	EFV	395644	2012-11-05	5.60	82	2012-08-02	2013-03-19	100	100	1	1.045045	.972973	1.22	EFV	39	1.59	2013-03-19	0	2013-10-29	107	100	1	1.020895	.978022	1.38	EFV	39	1.59	2013-10-29	0	Completed study	2013-11-26	1	1
9888	27.255305	m	45.6	161	17.591914	4	0	2	3	family	2012-11-12	TDF	3TC	EFV	693160	2012-11-05	5.84	61	2012-10-12	2013-01-07	100				.8214286		EFV					2013-10-11	100	100	.2702703	.2702703	.414966	1.64	EFV	1358	3.13	2013-10-11	1	Completed study	2013-12-06		1
9889	31.978097	f	64.85	163	24.408145	1	0	0	4	family	2012-11-09	TDF	3TC	EFV	23165	2012-11-02	4.36	282	2011-04-07	2013-03-04	100	100	1	1.026087	0	1.75	EFV	39	1.59	2013-03-04	0	2013-10-11	107	100	1	1.020057	0	1.94	EFV	39	1.59	2013-10-24	0	Completed study	2013-12-02	1	1
9894	38.94319	f	61.75	155	25.702393	3	0	8	6	partner	2012-11-20	TDF	3TC	EFV	23101	2012-11-06	4.36	233	2012-07-09	2013-03-14	100	100	1	1.052632	.9824561	2.42	EFV	39	1.59	2013-03-14	0	2013-10-22	116	100	1	1.074405	.9816273	4.68	EFV	39	1.59	2013-10-22	0	Completed study	2013-12-05	1	1
9895	38.017796	m	53.8	170	18.615917	4	3	4	15	family	2012-11-27	AZT	3TC	EFV	1273009	2012-11-06	6.10	219	2012-10-29	2013-04-15	96	100	1	1.036036	.7625899	2.70	EFV	63	1.80	2013-03-18	0	2013-12-03	106	100	1	1.037901	.7825553	5.67	EFV	39	1.59	2013-11-05	0	Completed study	2014-01-07	1	1
9897	37.971253	f	65.05	163	24.483421	1	3	10	11	family	2013-01-08	TDF	3TC	EFV	28354	2012-11-07	4.45	264	2012-10-22	2013-03-05	89	100	.9555556	.9777778	.7857143	1.70	EFV	39	1.59	2013-03-05	0	2013-12-20	110		.7368421	.7368421	.6604216		EFV	39	1.59	2013-12-20	0	Completed study	2014-03-10	1	1
9898	41.73306	m	47.6	170	16.470588	3	0	10	6	family	2012-11-14	TDF	3TC	EFV	2168705	2012-11-07	6.34	67	2012-10-17	2013-03-08	103	100	1	1.035088	.9385965	11.00	EFV	52	1.72	2013-03-08	0	2013-10-08	90		.8863636	.8863636	.7585421		EFV	39	1.59	2014-01-28	0	Completed study	2014-03-13	1	1
9901	31.712526	f	69.15	164	25.710143	4	0	9	7	family	2012-11-21	TDF	3TC	EFV	37775	2012-11-07	4.58	327	2012-11-07	2013-03-15	92	100	1	1.035088	.9561403	11.90	EFV	39	1.59	2013-03-15	0						.95							Transfer out	2013-04-09	1
9906	47.498973	f	72.05	154	30.380334	2	0	5	8	family	2012-11-19	TDF	3TC	EFV	49305	2012-11-08	4.69	26	2012-10-09	2013-03-15	100	100	1	1.017241	.9913793	1.72	EFV	39	1.59	2013-03-15	0	2013-10-25	119	100	1	1.047059	.9837399	1.67	EFV	39	1.59	2013-10-25	0	Completed study	2013-11-22	1	1
9907	26.726899	f	68.65	169	24.036273	3	0	10	8	family	2012-11-15	TDF	3TC	EFV	43601	2012-11-08	4.64	229	2012-10-08	2013-03-12	100	100	1	1.008547	.991453	1.80	EFV	39	1.59	2013-03-12	0	2013-10-24	107		1	1.034921	.9786325		EFV	39	1.59	2013-09-26	0	Completed study	2014-02-25	1	1
9908	31.364819	f	68.95	166	25.021774	1	0	4	6	family	2012-12-06	TDF	3TC	EFV	8464	2012-11-08	3.93	343	2012-10-29	2013-04-02	100	100	1	1.02069	.8376068	1.51	EFV	39	1.59	2013-04-30	0	2013-11-20	100	100	1	1.027161	.8497268	.78	EFV	39	1.59	2014-01-15	0	Completed study	2013-12-06	0	1
9913	20.553046	f	66.95	173		4	0	10	2	partner, family	2012-11-26	TDF	3TC	EFV	21724	2012-11-09	4.34	164	2012-11-26	2013-06-18	100	100	.592233	.592233	.9019608	9.15	EFV	39	1.59	2013-06-20	0						.8838028							Transfer out	2013-09-05	0
9919	16	m	45.6	160	17.8125	3	0	11	6	family	2013-01-07	TDF	3TC	EFV	310036	2012-11-12	5.49	80	2012-10-30	2013-05-22	78	100	.9350649	.9610389	.6814815	1.69	EFV	14795	4.17	2013-05-14	1	2013-11-19	78				.4605678		EFV					Transfer out	2013-11-19	0
9923	27.175907	m	69.65	169	24.386401	3	0	2	0	partner	2013-03-22	TDF	3TC	EFV	303330	2012-11-12	5.48	241	2012-10-11	2013-03-22	89	100	.9426752	.9426752			EFV	39	1.59	2013-08-26	0	2014-02-21	107	100	.8188586	.8188586	.4975247	3.45	EFV	39	1.59	2014-04-29	0	Completed study	2014-04-29	0	1
9968	24.197125	f	62.6	162	23.853071	3	0	9	7	family	2012-12-12	TDF	3TC	EFV	292728	2012-12-11	5.47	151	2012-11-22	2013-05-24	105	100	.9375	.9375	.5521472	0.70	EFV	12720	4.10	2013-04-18	1	2014-01-06	0		.4603581	.4603581	.2142857		EFV	10199	4.01	2014-01-06	1	Completed study	2014-04-15	1	1
9974	38.803559	f	87.9	154	37.063586	1	0	2	2	friend	2013-01-11	TDF	3TC	EFV	22890	2013-01-11	4.36	233	2012-10-24	2013-05-09	96	100	.9830508	1	.9310345	1.46	EFV	39	1.59	2013-05-09	0	2013-12-12	100	100	.9935691	1.054662	.8970588	2.26	EFV	39	1.59	2013-11-18	0	Completed study	2014-02-10	1	1
9977	26.475017	f	82.7	172	27.9543	2	0	2	2	partner, family	2012-12-11	TDF	3TC	EFV		2012-12-11		175	2012-11-02																		.1204188							LTFU	2013-07-02
9981	38.67488	f	62.8	165	23.067034	3	0	14	12	family	2012-12-10	TDF	3TC	EFV	161489	2012-12-11	5.21	190	2012-11-23	2013-04-08	82	100	1	1.008403	.9579832	7.45	EFV	53	1.72	2013-04-08	0	2013-10-29	100	100	.8648649	.8697789	.6985294	7.53	EFV	39	1.59	2014-01-21	0	Completed study	2014-01-21	1	1
9983	26.30527	f	56.65	152	24.519564	4	0	9	11	none	2012-12-04	TDF	3TC	EFV	240081	2012-12-04	5.38	193	2012-11-06	2013-03-28	89	100	1	1.0625	.9122807	1.66	EFV	39	1.59	2013-03-25	0	2013-11-06	103	100	.9053255	.9053255	.8005465	1.78	EFV	39	1.59	2013-11-06	0	Completed study	2013-12-04	1	1
9985	38.726899	m	65	175	21.22449	3	0	12	10	family	2012-12-19	TDF	3TC	EFV	397510	2012-12-19	5.60	281	2012-05-25	2013-04-12	96	100	1	1.026087	.7280702	4.74	EFV	39	1.59	2013-04-12	0	2013-11-18	107	100	1	1.058442	.8958904	7	EFV	39	1.59	2013-10-22	0	Completed study	2013-12-18	1	1
9993	48.276523	f	69.15	154	29.157531	1	0	0	6	family	2012-12-18	TDF	3TC	EFV	15163	2012-12-11	4.18	279	2012-10-26	2014-05-24	100	100	.9745763	1	.9863636	7.58	EFV	39	1.59	2013-04-08	0	2013-11-22	107	100	.9913295	1.052023	.9836956	7.98	EFV	39	1.59	2013-11-22	0	Completed study	2013-12-20	1	1
10041	41.149897	f	52	158	20.829995	3	0	6	2	family	2013-04-09	TDF	3TC	EFV	31432	2013-04-09	4.50	142	2012-11-06	2013-07-30	100	100	1	1.053571	.8839286	1.49	EFV	39	1.59	2013-07-30	0	2014-03-10	112	100	.9641791	.9701493	.5869565	.626	EFV	93	1.97	2014-03-10	0	Completed study	2014-04-11	1	1
10071	25.412731	m	55.3	169	19.362067	1	1	6	0	family	2013-01-09	TDF	3TC	EFV	29373	2012-12-13	4.47	60	2012-10-24	2013-05-29	25	100	.6546763	.6546763	.5428572	3.09	EFV	1186	3.07	2013-05-08	1	2013-11-25	107	0	.8588235	.6176471	.388724	.0195	EFV	10758	4.03	2013-11-25	1	Completed study	2013-12-11	1	1
10166	24.243669	f	40.4	152	17.48615	2	0	7	2	family	2013-02-26	TDF	3TC	EFV	242500	2013-02-26	5.38	198	2013-01-08	2013-06-19	100	100	1	1.039604	.9646018	3.12	EFV	39	1.59	2013-09-16	0						.9014778							LTFU	2013-09-16	0
10195	30.557153	f	104.6	164	38.890541	1	0	2	0	none	2013-03-25	TDF	3TC	EFV	5072	2013-02-12	3.71	219	2013-01-21	2013-07-16	100	100	1	1.044248	1	1.85	EFV	39	1.59	2013-07-16	0	2014-02-21	67	100	1	1.075075	.9888579	2.3	EFV	39	1.59	2014-02-21	0	Completed study	2014-03-18	1	1
10203	33.292266	f	83.9	159	33.186978	2	0	9	10	family	2013-02-14	TDF	3TC	EFV	953730	2013-01-31	5.98	216	2013-01-23	2013-06-07	100	100	1	1.053571	.8295454	7.75	EFV	309	2.49	2013-06-06	0	2014-01-17	94	100	1	1.05638	.5483871	7.33	EFV	39	1.59	2014-01-17	0	Completed study	2014-02-14	1	1
10209	29.073238	f	98.6	161	38.038656	1	0	12	2	partner	2013-03-08	TDF	3TC	EFV	59985	2013-02-11	4.78	214	2013-01-02	2013-06-18	100	100	1	1.091743	.9607843	2.26	EFV	39	1.59	2013-06-18	0						.963964							LTFU	2013-06-26	1
10210	47.915127	m	83.45	167	29.922192	1	2	8	3	family	2013-02-13	TDF	3TC	EFV	37055	2013-02-13	4.57	298	2012-11-28	2013-06-07	96	100	1	1.035088	.877193	2.40	EFV	59	1.77	2013-06-07	0	2014-02-14	100	100	1	1.04918	.915	1.61	EFV	39	1.59	2014-02-14	0	Completed study	2014-03-19	1	1
10211	41.475702	f	47.8	166	17.346494	4	0	5	5	family	2013-02-11	AZT	3TC	EFV	494886	2013-02-04	5.69	42	2013-01-09																		.8809524							Died	2013-03-24
10214	24	f	76.85	161	29.647776	3	0	10	9	family	2013-03-12	TDF	3TC	EFV	347683	2013-02-05	5.54	259	2012-10-01	2013-07-15	103	100	1	1.087302	.944	5.23	EFV	41	1.61	2013-07-15	0						.8721461							Transfer out	2013-10-16	1
10217	31.906913	f	98.55	161	38.019367	3	2	4	2	family	2013-03-06	TDF	3TC	EFV	432262	2013-02-06	5.64	126	2012-12-04	2013-07-11	114	66.666667	1	1.042253	.5433071	3.90	EFV	39	1.59	2013-07-25	0	2014-02-07	98	100	.9498525	.9557522	.8201635	3.14	EFV	39	1.59	2014-02-07	0	Completed study	2014-03-07	0	1
10224	50.694045	m	50.5	159	19.975476	3	0	5	13	family	2013-03-07	TDF	3TC	EFV	17263	2013-02-07	4.24	349	2013-01-29	2013-07-01	103	100	1	1.017241	.7327586	4.01	EFV	39	1.59	2013-07-01	0	2014-02-19	91	100	1	1.05198	.8630137	1.95	EFV	39	1.59	2014-04-15	0	Completed study	2014-03-24	1	1
10227	24.758385	f	53.35	153	22.79038	3	0	14	0	family	2013-04-11	TDF	3TC	EFV	2638	2013-02-07	3.42	315	2013-01-28	2013-09-18	92	100	1	1.063063	.1375	10.90	EFV	39	1.59	2013-07-31	0						.0931174							LTFU	2013-12-13	1
10233	26.784394	m	51.1	168	18.105159	4	0	14	4	none	2013-03-26	TDF	3TC	EFV	168905	2013-02-11	5.23	1	2013-01-27	2013-07-15	76	0	.8489209	.8489209	.2432432	1.36	EFV	309954	5.49	2013-08-12	1	2013-11-26			.8571429	.8571429	.5326461		EFV	664	2.82	2013-11-26	0	Died	2014-02-15	1	1
10242	40.5859	m	70.55	176	22.775697	3	0	5	6	family	2013-03-08	TDF	3TC	EFV	216	2013-03-08	2.33	1	2013-03-08	2013-07-18	15	100	.9745763	1	.0227273	1.63	EFV	39	1.59	2013-06-20	0	2014-01-22	122	100	.9461078	.9461078	.1638418	2.06	EFV	39	1.59	2014-01-22	0	Completed study	2014-02-24	1	1
10245	41.905544	m	42.7	159	16.890155	3	0	6	9	partner	2013-03-14	TDF	3TC	EFV	1481459	2013-02-13	6.17	105	2013-01-14	2014-06-06	95	100			.0728863		EFV										.0728863							Completed study	2014-02-19
10256	58.647502	m	85.55	167	30.675177	1	0	4	0	partner	2013-02-28	TDF	3TC	EFV	108976	2013-02-15	5.04	236	2012-12-11	2013-07-10	100	100	.9747899	.9831933	.9318182	1.44	EFV	39	1.59	2013-06-27	0	2013-01-06	117	100	.9903846	1.032051	.915942	1.58	EFV	39	1.59	2014-01-06	0	Completed study	2014-02-07	1	1
10257	38.220397	f	66.1	158.5	26.311338	1	0	2	6	family	2013-03-07	TDF	3TC	EFV	259775	2013-02-14	5.41	172	2013-02-14	2013-08-23	117	100	1	1.053254	.9940829	5.77	EFV	39	1.59	2013-08-23	0	2014-01-14	107		1	1.044728	.9684685		EFV	39	1.59	2014-01-14	0	Completed study	2014-05-24	0	1
10259	25.412731	m	62.15	168	22.020266	2	0	6	4	family	2013-03-01	TDF	3TC	EFV	208846	2013-02-15	5.32	149	2012-11-30	2013-08-07	88	100			.9119497	0.32	EFV			2013-07-30							.6769231							Died	2013-11-15	0
10265	38.954141	m	60.25	179.5	18.69942	3	0	0	0	partner	2013-03-06	TDF	3TC	EFV	201494	2013-02-18	5.30	60	2013-01-21	2013-08-13	114	100	1	1.044248	.6875	1.12	EFV	39	1.59	2013-06-27	0	2014-02-06	103	100	1	1.050445	.6393443	1.27	EFV	39	1.59	2014-02-06	0	Completed study	2014-03-06	1	1
10267	22.885695	m	60.05	175	19.608163	3	0	3	0	family	2013-03-12	TDF	3TC	EFV	140396	2013-02-18	5.15	68	2013-02-11	2013-06-25	96		1	1.044248	.6470588		EFV	39	1.59	2013-06-25	0						.6470588							LTFU	2013-11-12	1
10271	29.760438	f	76.1	174	25.135421	2	2	2	4	family	2013-03-14	TDF	3TC	EFV	616737	2013-02-18	5.79	239	2013-01-17	2013-06-24	96	66.666667	1	1.063063	.9411765	8.84	EFV	79	1.90	2013-06-24	0	2014-02-03	95	100	1	1.056716	.8189415	7.98	EFV	39	1.59	2014-02-03	0	Completed study	2014-03-10	1	1
10272	29.94935	f	84.65	163.5	31.665872	1	1	4	4	family	2013-03-14	TDF	3TC	EFV	103839	2013-02-19	5.02	226	2013-01-09	2013-07-02	100	100	1	1.072727	.9636363	5.22	EFV	39	1.59	2013-07-02	0	2014-01-31	17	100	1	1.009288	.9303621		EFV	39	1.59	2014-01-31	0	Completed study	2014-03-07	1	1
10277	22.190281	f	81	158	32.446723	1	0	12	13	family	2013-03-08	TDF	3TC	EFV	60893	2013-02-20	4.78	264	2013-02-20	2013-08-16	46	66.666667	.7407407	.7407407	.6335404	1.95	EFV	39	1.59	2013-08-16	0	2014-02-07	71	100	.7952127	.7978724	.3882979		EFV	2331	3.37	2014-03-18	0	Completed study	2014-03-18	0	1
10279	28.19165	f	56.15	161.5	21.528051	3	0	4	11	family	2013-03-06	TDF	3TC	EFV	19144	2013-02-20	4.28	288	2013-01-22	2013-08-02	117	100	1	1.036036	.9194631	3.59	EFV	39	1.59	2013-06-25	0	2014-02-03	103	100	1	1.056886	.9256198	3.34	EFV	39	1.59	2014-02-03	0	Completed study	2014-03-03	1	1
10282	20.361396	f	65.7	150.5	29.006302	4	0	2	6	family	2013-03-18	TDF	3TC	EFV	379285	2013-02-21	5.58	34	2013-02-21	2013-08-19	107	100	.7792208	.7792208	.6753247	2.20	EFV	39	1.59	2013-08-19	0	2014-03-31	125	100	.9100529	.8730159	.52657	1.93	EFV	39	1.59	2014-03-31	0	Completed study	2014-05-05	0	1
10290	23.411362	f	60.65	165.5	22.142916	3	0	5	6	family	2013-04-04	TDF	3TC	EFV	406304	2013-02-25	5.61	145	2013-02-13	2013-08-01	75	100	.9666666	.9833333	.8991597	6.99	EFV	39	1.59	2013-08-01	0	2014-01-20	105				.7983539		EFV					LTFU	2014-01-20	1
10291	22.102669	f	85.9	165	31.551882	1	0	15	2	family	2013-03-11	TDF	3TC	EFV	33192	2013-02-25	4.52	378	2013-02-19	2013-07-09	100	100			.5166667	1.19	EFV	39	1.59	2013-07-09	0	2014-03-10	90	100			.2817955	1.62	EFV	39	1.59	2014-03-04	0	Completed study	2014-04-15	1	1
10294	58.655715	m	95	178	29.983588	2	0	2	9	family	2013-04-08	TDF	3TC	EFV	960315	2013-02-25	5.98	109	2013-04-08	2013-07-29	107	100	1	1.053571	.8482143	4.60	EFV	126	2.10	2013-07-29	0	2014-02-13	53	100	.8849558	.8849558	.5294118	3.91	EFV	39	1.59	2014-03-13	0	Completed study	2014-03-13	1	1
10295	41.119781	m	68	172	22.985398	3	3	9	9	family	2013-03-14	TDF	3TC	EFV	69311	2013-02-26	4.84	228	2013-01-23	2013-07-04	103	100	1	1.053571	.7410714	1.71	EFV	39	1.59	2013-07-04	0	2014-02-28	90	100	.9510086	.9510086	.6676136	2.28	EFV	39	1.59	2014-02-24	0	Completed study	2014-03-31	1	1
10298	52.172485	f	88.2	169	30.881272	1	0	4	10	family	2013-03-12	TDF	3TC	NVP	51558	2013-02-26	4.71	270	2013-01-24	2013-07-02	91	66.666667	1	1.053571	.9151786	4.67	NVP	39	1.59	2013-07-02	0	2014-02-14	96	100	1	1.057221	.6127717	6.14	NVP	39	1.59	2014-03-14	0	Completed study	2014-03-14	1	1
10306	37.300479	f	68.2	158	27.31934	2	0	9	13	family	2013-03-27	TDF	3TC	EFV	21607	2013-02-28	4.33	156	2012-05-10	2013-08-07	106	100	1	1.053097	1	4.27	EFV	39	1.59	2013-07-04	0	2014-02-13	107	100	1	1.04607	.7873832	1.37	EFV	59	1.77	2014-03-17	0	Completed study	2014-06-09	1	1
10307	43.203285	m	49.4	158	19.788495	2	0	7	2	family	2013-03-14	TDF	3TC	EFV	11758	2013-03-14	4.07	119	2013-02-21	2013-07-04	107	100	1	1.053571	.8857143	1.65	EFV	39	1.59	2013-07-04	0	2014-02-11	107	100	1	1.071856	.8712329	1.68	EFV	39	1.59	2014-02-11	0	Completed study	2014-04-08	1	1
10312	43.263518	m	60.1	168	21.293934	2	0	10	8	partner	2013-04-03	TDF	3TC	EFV	269150	2013-03-04	5.43	95	2013-02-22	2013-07-23	103	100	.9480519	.9480519	.6036036	5.09	EFV	39	1.59	2013-08-19	0	2014-03-03	93	100	.9751553	1.012422	.4779221	4.25	EFV	48	1.68	2014-02-03	0	Completed study	2014-04-22	0	1
10316	34.737851	f	80	164	29.7442	1	0	6	2	family	2013-03-18	TDF	3TC	EFV	30602	2013-03-05	4.49	279	2013-02-12	2013-08-13	92	100	1	1	.9527027	1.94	EFV	39	1.59	2013-08-13	0	2014-02-18	100	100	1	1.01579	.9379845	2.19	EFV	39	1.59	2014-04-02	0	Completed study	2014-04-08	0	1
10317	27.216975	f	85.05	159	33.641865	1	0	8	0	partner	2013-03-18	TDF	3TC	EFV	1021	2013-03-05	3.01	266	2013-02-25	2013-07-10	100	100	1	1.052632	.9298246	4.99	EFV	39	1.59	2013-07-10	0	2014-02-07	102	100	1	1.101695	.9521127	5.04	EFV	39	1.59	2014-03-07	0	Completed study	2014-03-07	1	1
10319	25.177276	f	61.7	158	24.71559	1	0	6	2	friend	2013-03-28	TDF	3TC	EFV	40059	2013-03-06	4.60	260	2013-01-30	2013-07-19	100	100	1	1.053097	1	1.49	EFV	39	1.59	2013-07-19	0	2014-02-24	105	100	1	1.064935	.9889503	.968	EFV	39	1.59	2014-04-17	0	Completed study	2014-03-24	1	1
10323	36.731006	m	52.7	166	19.124692	4	0	0	0	none	2013-04-09	TDF	3TC	EFV	929957	2013-03-25	5.97	33	2013-02-18	2013-08-15	100	100	.703125	.703125	.4140625	0.02	EFV	1938136	6.29	2013-08-15	0						.3140097							LTFU	2013-11-01	1
10326	24.421629	f	53	157	21.501886	1	0	4	8	partner	2013-03-28	TDF	3TC	EFV	10754	2013-03-07	4.03	229	2013-03-02	2013-07-19	103	100	1	1.044248	.1238938	3.81	EFV	39	1.59	2013-07-19	0	2014-01-31	105	100	1	1.048544	.2639296	2.87	EFV	39	1.59	2014-01-31	0	Completed study	2014-03-03	1	1
10327	48.361396	f	62.4	162	23.776863	3	3	10	10	family	2013-03-22	TDF	3TC	EFV	133618	2013-03-22	5.13	193	2013-02-25	2013-07-18	103	100	.7542373	.7542373	.9491525	2.24	EFV	53	1.72	2013-07-18	0	2014-02-17	97	100	.9076433	.9363058	.8994565	3.37	EFV	39	1.59	2014-01-30	0	Completed study	2014-03-24	1	1
10332	28.17796	f	111.85	160	43.691406	1	0	8	2	partner	2013-04-04	TDF	3TC	EFV	1100	2013-03-11	3.04	248	2013-02-20																		1							LTFU	2013-04-04
10333	37.467488	f	52.85	170.5	18.180098	4	0	9	20	family	2013-04-11	TDF	3TC	EFV	101585	2013-03-11	5.01	23	2013-02-11	2013-08-01	103	100	1	1.053571	.9732143	1.68	EFV	39	1.59	2013-08-01	0	2014-02-10	109	100	1	1.075075	.9880239	2.06	EFV	39	1.59	2014-03-10	0	Completed study	2014-03-10	1	1
10337	42.201232	f	70	163	26.346494	3	0	6	12	family	2013-03-26	TDF	3TC	EFV	150159	2013-03-13	5.18	21	2013-02-05	2013-07-16	100	100	1	1.044248	.4642857	2.79	EFV	244	2.39	2013-07-16	0	2014-04-15	96	100	1	1.065476	.3104396	1.93	EFV	39	1.59	2014-02-24	0	Completed study	2014-03-24	1	1
10339	48.906229	f	53.15	156	21.840072	2	1	4	6	none	2013-04-04	TDF	3TC	EFV	247865	2013-03-12	5.39	216	2013-02-11	2013-07-25	100	100	1	1.053571	.9821429	1.33	EFV	39	1.59	2013-07-25	0	2014-02-06	107	100	1	1.065476	.9732938	1.69	EFV	39	1.59	2014-03-06	0	Completed study	2014-03-06	1	1
10344	37.297741	m	74.7	180	23.055556	3	0	10	8	family	2013-03-26	TDF	3TC	EFV	482433	2013-03-13	5.68	281	2013-02-25	2013-09-20	82				.5897436		EFV										.5897436							Died	2013-07-20
10349	27.934292	f	68.25	169	23.896222	3	0	0	5	family	2013-03-25	TDF	3TC	EFV	24513	2013-03-14	4.39	321	2013-02-13	2013-08-29	107	100	.9147287	.9147287	.9872612	6.89	EFV	39	1.59	2013-08-01	0	2014-01-17	107	100	.9630873	.9966443	.9908257	7.4	EFV	39	1.59	2014-01-17	0	Completed study	2014-02-14	1	1
10353	38.491444	f	96	165	35.261708	1	1	3	5	family	2013-04-10	TDF	3TC	EFV	364336	2013-03-15	5.56	154	2013-02-28	2013-07-31	107	100	1	1.053571	.9642857	8.58	EFV	266	2.42	2013-07-31	0	2014-03-13	107	100	1	1.063014	.9453552	9.52	EFV	39	1.59	2014-04-10	0	Completed study	2014-04-10	1	1
10357	38.513347	m	59.7	170	20.657439	4	0	2	5	family	2013-04-02	TDF	3TC	EFV	248716	2013-03-18	5.40	31	2013-02-15	2013-07-23	107	100	1	1.053571	.9910714	2.03	EFV	39	1.59	2013-07-23	0	2014-03-04	107	100	1	1.065476	.9139785	1.95	EFV	39	1.59	2014-03-04	0	Completed study	2014-04-08	1	1
10358	42.212183	f	57.75	157.5	23.280423	3	0	6	6	family	2013-04-10	TDF	3TC	EFV	204784	2013-03-18	5.31	9	2013-02-18	2013-07-30	100	100	1	1.063063	.990991	2.43	EFV	39	1.59	2013-07-30	0	2014-03-10	67	100	1	1.071823	.9779614	1.97	EFV	39	1.59	2014-04-07	0	Completed study	2014-04-07	1	1
10364	25.500342	f	69.75	169	24.421414	2	0	7	8	partner	2013-04-08	TDF	3TC	EFV	14648	2013-03-19	4.17	169	2013-02-13	2013-08-27	107	100	1	1.044248	.3900709	1.91	EFV	52	1.72	2013-07-30	0	2014-02-13	103	100	1	1.05163	.2195946	2.41	EFV	39	1.59	2014-04-11	0	Completed study	2014-03-13	1	1
10383	39.077344	m	80	184	23.62949	1	0	4	4	partner	2013-04-09	TDF	3TC	EFV	135029	2013-04-09	5.13	98	2013-03-21	2013-07-30	100	100	1	1.053571	.9910714	1.70	EFV	39	1.59	2013-07-30	0	2014-02-11	96	100	.9480519	.9545454	.9561644	1.83	EFV	39	1.59	2014-02-11	0	Completed study	2014-04-08	1	1
